# Supplementary material for: Degradation of Cylindrospermopsin Spiked in Natural Water (Paranoá Lake, Brasília, Brazil) by Fenton Process: A Bench–Scale Study
Source: Toxins (Basel). 2024 Dec 12;16(12):536. doi: 10.3390/toxins16120536 (PMC11679458; doi:10.3390/toxins16120536)
Supplement: Supplementary file 1 [file toxins-16-00536-s001.zip]

Archive with 1 entries (1 files):
- toxins-3301034-supplementary.pdf
